# Supplementary material for: An Evolution-Guided Analysis Reveals a Multi-Signaling Regulation of Fas by Tyrosine Phosphorylation and its Implication in Human Cancers
Source: PLoS Biol. 2016 Mar 4;14(3):e1002401. doi: 10.1371/journal.pbio.1002401 (PMC4778973; doi:10.1371/journal.pbio.1002401)
Supplement: S1 Data — Numerical values for Figs 2B, 2D, 3A–3D, 4A, 4C, 4E, 5A–5C, 6A, 6B, 6D, 6E, 7A–7D, S1B, S1C, S6A–S6C, S9 and S10 are presented. The data are shown for each figure panel in a separate worksheet. (XLSX) [file pbio.1002401.s001.xlsx]

## Sheet: Figure 2B
% Viability compared to untreated cells
	FasL (10 ng/ml)+1 ug/ml M2
Experiment	LacZ	Fas	Y232C	Y232D	Y232F
1	93.6842	47.4866	63.6414	106.235	31.0876
2	77.2404	41.8661	60.7209	89.835	25.9143
3	92.7422	39.3996	65.8011	108.74	27.1243
Average	87.8889	42.9174	63.3878	101.603	28.0421
SD	9.23393	4.14472	2.54953	10.2684	2.70599
SEM	5.33121	2.39295	1.47197	5.92848	1.5623
n	3	3	3	3	3

## Sheet: Figure 2D
	% Viability compared to untreated cells
	FasL (10 ng/ml)+1 ug/ml M2
Experiment	WT	Y291A	Y291C	Y291D	Y291F	Y291S
1	58.801	54.6939	47.3498	109.059	47.3039	63.3566
2	80.8092	69.1558	64.2211	96.4098	65.4509	69.2761
3	88.2171	70.4268	86.7898	91.6329	65.0472	64.6699
Average	75.9424	64.7589	66.1202	99.034	59.2673	65.7676
SD	15.3	8.73966	19.7884	9.00465	10.3626	3.10863
SEM	8.83346	5.04584	11.4249	5.19884	5.98284	1.79477
n	3	3	3	3	3	3

## Sheet: Figure 3A
% cell death after treatment with crosslinked FasL
Stable cells	LacZ		Fas WT		Y232F		Y291F
Experiment	Y291D.AcGFP(-)	Y291D.AcGFP(+)	Y291D.AcGFP(-)	Y291D.AcGFP(+)	Y291D.AcGFP(-)	Y291D.AcGFP(+)	Y291D.AcGFP(-)	Y291D.AcGFP(+)
1	16.5257	8.62406	30.5536	19.6163	40.9805	18.55	42.0313	20.0539
2	4.03679	-1.34632	31.149	16.0607	48.8742	26.8215	54.2802	28.4737
3	1.24794	-0.588071	38.9373	20.2902	33.4675	11.9999	30.6107	8.92374
Average	7.27013	2.22989	33.5466	18.6557	41.1074	19.1238	42.3074	19.1504
SD	8.13591	5.55048	4.67793	2.27247	7.7041	7.42745	11.8372	9.80624
SEM	4.69727	3.20457	2.7008	1.31201	4.44797	4.28824	6.83419	5.66164
n	3	3	3	3	3	3	3	3

## Sheet: Figure 3B
% cell death after treatment with crosslinked FasL
Stable cells	Control						Y291D
Experiment	Fas WT.AcGFP negative	Fas WT.AcGFP Positive	Y232F negative	Y232F positive	Y291F negative	Y291F positive	Fas WT.AcGFP negative	Fas WT.AcGFP Positive	Y232F negative	Y232F positive	Y291F negative	Y291F positive
1	13.6159	28.469	20.6016	30.6877	18.9561	41.2877	8.65046	13.1042	12.9408	17.0497	14.855	25.7161
2	0.91877	9.93858	3.76561	11.371	2.98367	23.2945	0.709935	2.16591	0.566656	6.85167	1.95595	10.1878
3	5.27959	12.4336	-2.06479	18.4	0.228842	16.3294	-2.32273	-1.42058	-0.122696	8.57356	-2.21679	6.96154
Average	6.60475	16.947	7.43414	20.1529	7.38954	26.9705	2.34589	4.61653	4.46158	10.825	4.86472	14.2885
SD	6.45145	10.056	11.7701	9.77696	10.1112	12.8789	5.66657	7.56616	7.35129	5.45909	8.89984	10.0272
SEM	3.72475	5.80581	6.79546	5.64473	5.83771	7.43561	3.27159	4.36832	4.24427	3.15181	5.13833	5.78922
n	3	3	3	3	3	3	3	3	3	3	3	3

## Sheet: Figure 3C
% Viability compared to untreated cells.
Experiment	FasL	Stable Fas-overexpressing SW480 cells
		AcGFP	Fas WT	Y232F	Y291F	Y232F/Y291F	Y291D	Y232F/Y291D	Y232D	Y232D/Y291F
1	1 ng/ml	89.2361	83.909	87.3362	65.945	70.3376	105.415	98.6717	100.29	112.834
2		95.3488	79.0587	84.48	71.637	61.3156	104.218	96.0363	98.7997	98.3415
3		82.7551	93.9532	82.9922	90.5645	75.445	103.647	103.685	103.271	96.1283
1	10 ng/ml	73.6806	29.9073	23.7263	21.4821	21.7846	106.854	104.459	104.259	122.308
2		68.7137	29.614	28.28	21.979	23.8986	104.178	97.1347	99.8105	93.561
3		64.5139	43.6395	25.5848	37.2064	25.3178	99.4327	102.075	101.343	97.7323
Average	1 ng/ml	89.1133	85.6403	84.9361	76.0489	69.0327	104.426	99.4643	100.787	102.435
	10 ng/ml	68.9694	34.3869	25.8637	26.8892	23.667	103.488	101.223	101.804	104.534
SD	1 ng/ml	6.29778	7.59669	2.20765	12.889	7.15448	0.902231	3.8854	2.27664	9.07374
	10 ng/ml	4.58867	8.01429	2.2896	8.93845	1.77798	3.75843	3.73591	2.26002	15.5338
SEM	1 ng/ml	3.63603	4.38595	1.27459	7.44149	4.13064	0.520904	2.24324	1.31442	5.23873
	10 ng/ml	2.64927	4.62705	1.3219	5.16062	1.02652	2.16993	2.15693	1.30482	8.96845
n	1 ng/ml	3	3	3	3	3	3	3	3	3
	10 ng/ml	3	3	3	3	3	3	3	3	3

## Sheet: Figure 3D
% Viability compared to untreated cells.
Experiment	FasL	Stable Fas-overexpressing SW620 cells
		AcGFP	Fas WT	Y232F	Y291F	Y232F/Y291F	Y291D	Y232F/Y291D	Y232D	Y232D/Y291F
1	10 ng/ml	103	76	75	43	67	82	98	77	99
2		99	71	73	59	63	102	105	99	103
3		93.5354	30.9091	33.1158	28.458	34.3085	89.2007	100.881	99.3767	102.181
1	100 ng/ml	95	42	39	17	31	70	98	68	99
2		102.896	39	43	27	33	100	102	96	102
3		97	12.1408	15.7151	11.7141	13.883	105.186	100.363	105.956	101.011
Average	10 ng/ml	98.5118	59.303	60.3719	43.486	54.7695	91.0669	101.294	91.7922	101.394
	100 ng/ml	98.2985	31.0469	32.5717	18.5714	25.961	91.7287	100.121	89.9852	100.67
SD	10 ng/ml	4.75117	24.7166	23.6257	15.2768	17.8323	10.1298	3.51818	12.8118	2.11301
	100 ng/ml	4.10486	16.4418	14.7346	7.76316	10.5076	18.9954	2.01094	19.6797	1.5287
SEM	10 ng/ml	2.74309	14.2702	13.6403	8.82007	10.2955	5.84842	2.03122	7.39692	1.21995
	100 ng/ml	2.36994	9.49267	8.50704	4.48206	6.06654	10.967	1.16102	11.3621	0.882594
n	10 ng/ml	3	3	3	3	3	3	3	3	3
	100 ng/ml	3	3	3	3	3	3	3	3	3

## Sheet: Figure 4A
Internalized FasL (Fluorescence intensity)
Experiment	AcGFP intensity	Cell line
		AcGFP	Fas	Y291D	Y291F
1	200	5	144	307	104
2		26	78	260	85
3		27	243	585	176
1	400	-7	203	528	144
2		32	133	392	220
3		37	403	977	290
1	600	33	265	741	201
2		44	212	587	319
3		40	510	1264	397
1	800	15	653	1050	552
2		26	277	888	418
3		43	670	1532	496
Average	200	19.3333	155	384	121.667
	400	20.6667	246.333	632.333	218
	600	39	329	864	305.667
	800	28	533.333	1156.67	488.667
SD	200	12.4231	83.0482	175.65	48.0035
	400	24.0901	140.119	306.138	73.0205
	600	5.56776	158.975	354.865	98.6779
	800	14.1067	222.154	334.989	67.3003
SEM	200	7.17248	47.9479	101.412	27.7148
	400	13.9084	80.8977	176.749	42.1584
	600	3.21455	91.7842	204.881	56.9717
	800	8.14453	128.261	193.406	38.8559
n	200	3	3	3	3
	400	3	3	3	3
	600	3	3	3	3
	800	3	3	3	3

## Sheet: Figure 4C
Internalized FasL intensity
Experiment	DMSO			Dynasore
	Fas	Y291D	Y291F	Fas	Y291D	Y291F
1	327	976	351	250	269	242
2	290	1197	492	176	671	364
Average	308.5	1086.5	421.5	213	470	303
SD	26.163	156.271	99.7021	52.3259	284.257	86.267
SEM	18.5	110.5	70.5	37	201	61
n	2	2	2	2	2	2

## Sheet: Figure 4E
% Viability compared to untreated cells
Experiment	FasL 0 ng/ml		FasL 10 ng/ml
	DMSO	Dynasore	DMSO	Dynasore
1	100	93.5264	77.456	66.2124
2	100	89.0154	69.6584	57.6691
3	100	110.776	65.9574	47.9753
Average	100	97.7725	71.0239	57.2856
SD	0	11.4847	5.86964	9.12459
SEM	0	6.63068	3.38884	5.26809
n	3	3	3	3

## Sheet: Figure 5A
% Proliferation compared to control siRNA
Experiment	Control siRNA	Fas siRNA
1	100	54.4444
2	100	59.778
3	100	59.0669
Average	100	57.7631
SD	0	2.36454
SEM	0	1.36517
n	3	3

[truncated: 17 more sheets: Figure 5B, Figure 5C, Figure 6A, Figure 6B, Figure 6D, Figure 6E, Figure 7A, Figure 7B, Figure 7C, Figure 7D, Figure S1B, Figure S1C, Figure S6A, Figure S6B, Figure S6C, Figure S9, Figure S10]
